# Supplementary material for: Thirty Years of Emergency Medicine in Romania—A Bridge Between the Behavior of Emergency Department Professionals and the Health System Management Strategy: A Survey Study
Source: J Clin Med. 2025 May 9;14(10):3316. doi: 10.3390/jcm14103316 (PMC12112167; doi:10.3390/jcm14103316)
Supplement: Supplementary file 1 [file jcm-14-03316-s001.zip]

Archive with 1 entries (1 files):
- jcm-3623268-supplementary.pdf
